# Supplementary material for: The impact of financial incentives on physical activity for employees in the context of workplace health promotion: a systematic review
Source: J Occup Health. 2024 Aug 19;66(1):uiae048. doi: 10.1093/joccuh/uiae048 (PMC11662443; doi:10.1093/joccuh/uiae048)
Supplement: Web_Material_uiae048 [file web_material_uiae048.zip]

Archive with 4 entries (4 files):
- Appendix 1 search strategies.docx
- Appendix 2 Data extraction forms.docx
- Appendix 3 Assessment of risk of bias.docx
- PRISMA Checklist.docx
